# Supplementary material for: Evaluating the Effectiveness of an Antimicrobial Stewardship Program on Reducing the Incidence Rate of Healthcare-Associated Clostridium difficile Infection: A Non-Randomized, Stepped Wedge, Single-Site, Observational Study
Source: PLoS One. 2016 Jun 16;11(6):e0157671. doi: 10.1371/journal.pone.0157671 (PMC4910981; doi:10.1371/journal.pone.0157671)
Supplement: S1 Table — Data file for all variables by ward, month and year. (XLSX) [file pone.0157671.s001.xlsx]

## Sheet: Sheet1
Location_Patient_Admitted_To	Admit_Year	Admit_Month	HA_CDI	Total_CDI	Risktime	Antibiotics	PPI	Days_65	Antibiotics_65	LOS	Age	Occupancy	Private_room	Transfers	Admissions	ASP
R.2SB.ICU	2008	April	1	2	259	291.7	146.5	153	144	5	61.1	76.995	35	146	85	0
R.2SB.ICU	2008	August	0	0	156	136.9	41.9	72	67	4	58.5	67.95	7	73	41	0
R.2SB.ICU	2008	December	1	1	137	216.5	82.5	95	92	3.5	56.8	66.4933	13	97	66	0
R.2SB.ICU	2008	February	0	0	165	131.3	80.1	132	97	4	61.5	76.54	18	88	58	0
R.2SB.ICU	2008	January	0	1	130	170.3	73.8	98	73	3	59.3	80.93	3	96	66	0
R.2SB.ICU	2008	July	0	2	139	147.6	91.8	97	84	3	58.7	59.565	18	98	73	0
R.2SB.ICU	2008	June	0	0	208	195.1	159.1	115	93	4	58.3	56.595	12	139	87	0
R.2SB.ICU	2008	March	0	0	69	206.4	85.4	31	33	3	59.3	70.21	0	115	80	0
R.2SB.ICU	2008	May	0	0	229	117.1	68.9	142	118	4	88.7	71.505	15	104	70	0
R.2SB.ICU	2008	November	0	0	179	196.2	144.3	106	71	4	61.2	71.325	27	150	87	0
R.2SB.ICU	2008	October	1	1	148	145.1	76.7	75	64	3	58.7	71.61	0	91	72	0
R.2SB.ICU	2008	September	0	0	146	164.2	102.7	65	62	4	60.8	63.44	14	113	79	0
R.2SB.ICU	2009	April	3	3	125	119.3	69.9	87	58	4	59	76.995	44	98	62	0
R.2SB.ICU	2009	August	0	1	124	98.2	77.2	83	91	3	60.1	67.95	15	87	69	0
R.2SB.ICU	2009	December	1	1	144	138.6	91.1	105	86	3.5	62.5	66.4933	11	84	52	0
R.2SB.ICU	2009	February	0	0	96	192.3	117.2	36	43	3	58.5	76.54	0	97	74	0
R.2SB.ICU	2009	January	0	0	278	228.6	238.7	221	206	5.5	66.1	80.93	9	107	76	0
R.2SB.ICU	2009	July	1	1	130	164	124	86	76	3	61.7	59.565	45	111	64	0
R.2SB.ICU	2009	June	0	0	248	171.8	93	147	131	4	59.8	56.595	3	137	77	0
R.2SB.ICU	2009	March	0	0	198	242.8	92.2	89	84	5	58.9	70.21	26	125	76	0
R.2SB.ICU	2009	May	0	0	191	215.9	80.9	75	57	4	61.7	71.505	24	97	70	0
R.2SB.ICU	2009	November	4	4	218	231	150.9	127	113	5	60.6	71.325	16	123	66	0
R.2SB.ICU	2009	October	1	1	143	161.3	48.5	89	66	4	59.5	71.61	0	118	78	0
R.2SB.ICU	2009	September	0	0	159	177	88	73	75	3	66.5	63.44	11	84	60	0
R.2SB.ICU	2010	April	0	1	165	157.6	78.7	98	92	4	59.5	76.995	17	89	57	0
R.2SB.ICU	2010	August	1	2	141	226	97	72	48	5	59.4	67.95	29	104	57	0
R.2SB.ICU	2010	December	1	1	139	117.1	78.8	111	100	4	62	66.4933	17	81	46	0
R.2SB.ICU	2010	February	1	2	146	166.7	29.8	99	73	5	59.3	76.54	11	89	53	0
R.2SB.ICU	2010	January	1	1	213	227.2	156.5	133	106	4	58.2	80.93	39	99	74	0
R.2SB.ICU	2010	July	1	1	139	104.5	80.9	88	67	4	62.6	59.565	14	104	51	0
R.2SB.ICU	2010	June	0	0	129	133.2	67	70	68	6	60.6	56.595	2	80	46	0
R.2SB.ICU	2010	March	1	1	168	161.1	185.5	125	103	5.5	62.2	70.21	17	120	58	0
R.2SB.ICU	2010	May	0	0	110	163.1	88.4	59	47	5	58.6	71.505	2	92	58	0
R.2SB.ICU	2010	November	0	0	235	112.5	116.9	180	119	5	65.9	71.325	27	120	64	0
R.2SB.ICU	2010	October	1	1	110	75.8	70.1	68	43	3	62.4	71.61	4	72	50	0
R.2SB.ICU	2010	September	1	1	144	161.7	135	50	43	5	61	63.44	4	102	57	0
R.2SB.ICU	2011	April	0	0	95	124.1	68.7	63	67	3	61.1	76.995	2	57	45	0
R.2SB.ICU	2011	August	0	0	179	123.4	104.6	88	67	5	59.9	67.95	26	99	45	0
R.2SB.ICU	2011	December	0	0	223	150.4	110.2	154	132	7	66.4	66.4933	11	85	36	0
R.2SB.ICU	2011	February	0	0	148	138.3	84.9	98	90	5	62.4	76.54	2	95	46	0
R.2SB.ICU	2011	January	0	1	122	158.7	108.1	81	71	5.5	60	80.93	5	83	48	0
R.2SB.ICU	2011	July	0	0	113	72.2	55.3	65	49	3	57.3	59.565	2	79	46	0
R.2SB.ICU	2011	June	0	0	229	173.9	74.3	128	85	6	62.9	56.595	23	128	62	0
R.2SB.ICU	2011	March	0	1	118	138.2	40.7	48	47	3	61.9	70.21	6	64	48	0
R.2SB.ICU	2011	May	1	1	188	144.4	109.1	96	59	5	61.2	71.505	14	104	52	0
R.2SB.ICU	2011	November	0	0	160	85.9	62.3	101	67	5	63.4	71.325	7	71	41	0
R.2SB.ICU	2011	October	1	2	218	139.8	104.4	177	147	7	68	71.61	20	89	46	0
R.2SB.ICU	2011	September	2	2	145	173	86	83	56	4	58.4	63.44	15	88	55	0
R.2SB.ICU	2012	April	0	0	195	143.1	61.9	92	68	4	58.1	76.995	9	203	53	0
R.2SB.ICU	2012	August	0	0	189	123.9	54.5	142	111	6	61.1	67.95	17	1006	50	0
R.2SB.ICU	2012	December	0	1	215	136.6	45.1	96	92	5	61.3	57.77	52	1201	53	0
R.2SB.ICU	2012	February	1	1	123	127.8	81.2	51	51	5	56.5	76.54	20	89	47	0
R.2SB.ICU	2012	January	0	1	106	118.6	78.3	73	62	5	60.7	80.93	8	73	46	0
R.2SB.ICU	2012	July	0	0	168	129.8	19.6	125	96	5	62.8	59.565	11	1028	40	0
R.2SB.ICU	2012	June	1	2	220	116.2	47.7	118	102	5	62.5	56.595	27	1169	45	0
R.2SB.ICU	2012	March	0	0	278	125.7	109.4	148	140	6	61	70.21	8	147	57	0
R.2SB.ICU	2012	May	0	0	174	134.7	64.1	57	54	4.5	61.4	71.505	30	72	50	0
R.2SB.ICU	2012	November	1	1	172	114.1	71.2	108	78	5	61.6	71.325	30	1106	47	0
R.2SB.ICU	2012	October	1	1	207	102	63.9	102	59	5	56.7	71.61	26	772	49	0
R.2SB.ICU	2012	September	1	1	205	139.2	37.6	90	60	5	59.9	63.44	24	1210	52	0
R.2SB.ICU	2013	April	1	1	346	222.9	73.3	202	139	7	62.5	75.11	33	1393	64	0
R.2SB.ICU	2013	August	0	0	186	110.1	56.8	139	116	5	65.3	61.5	48	759	35	0
R.2SB.ICU	2013	December	0	0	341	182.6	105.5	207	165	7	61.1	72.04	81	794	49	0
R.2SB.ICU	2013	February	1	1	194	161.6	66.7	111	93	5	63.1	76.42	60	1075	46	0
R.2SB.ICU	2013	January	2	2	250	118.5	79.1	107	75	5	58.7	81.29	43	1405	54	0
R.2SB.ICU	2013	July	0	0	213	98.6	52.9	145	137	4	63.7	52.68	45	1151	48	0
R.2SB.ICU	2013	June	0	0	213	118.9	54.5	78	46	4	58.8	52.88	37	851	50	0
R.2SB.ICU	2013	March	1	1	200	135	73.6	115	83	5	64.1	64.94	49	1034	47	0
R.2SB.ICU	2013	May	0	0	299	165.5	68.9	207	174	6	63.5	63.01	31	1210	55	0
R.2SB.ICU	2013	November	0	0	232	133	98	114	109	5	57.8	77.77	71	547	41	0
R.2SB.ICU	2013	October	1	1	374	196.3	115.3	194	188	5	61.7	75.91	69	955	59	0
R.2SB.ICU	2013	September	0	0	229	89.1	60.9	93	65	5	59	64	46	704	42	0
R.2SB.ICU	2014	April	0	0	413	117.7	134.6	168	155	5.5	61	78.88	94	979	60	0
R.2SB.ICU	2014	August	0	0	477	174.1	121.8	310	248	5	65.1	74.4	78	920	70	0
R.2SB.ICU	2014	December	0	0	404	198.2	77.2	249	199	5	63.6	69.67	69	814	58	0
R.2SB.ICU	2014	February	0	0	261	106.9	85.3	95	68	5	58.6	76.66	49	757	51	0
R.2SB.ICU	2014	January	0	0	251	115.6	33.4	98	81	5	58.7	79.35	22	685	43	0
R.2SB.ICU	2014	July	0	0	314	158.8	91.6	115	63	5	59.2	66.45	55	888	55	0
R.2SB.ICU	2014	June	0	0	250	115.6	79.7	156	105	7	61.5	60.31	69	679	40	0
R.2SB.ICU	2014	March	0	0	380	211.6	87.7	249	252	5	64.6	75.48	66	874	64	0
R.2SB.ICU	2014	May	0	0	334	177.7	92.5	202	164	6	66.2	80	66	730	50	0
R.2SB.ICU	2014	November	0	2	251	131.5	67.2	116	84	4	60.8	64.88	44	520	54	0
R.2SB.ICU	2014	October	0	0	303	103.5	75.1	173	113	4	61.3	67.31	71	665	52	0
R.2SB.ICU	2014	September	0	0	366	175.6	107.1	214	183	5	61.8	62.88	55	734	60	0
R.2SB.ICU	2015	April	0	0	291	124.5	127	117	163	4	60.3	110	33	791	56	0
R.2SB.ICU	2015	August	0	0	338	141.2	87	146	116	5	60	65	48	808	54	0
R.2SB.ICU	2015	December	0	0	282	155.1	116.5	147	167	3	64.1	77.2	85	841	72	0
R.2SB.ICU	2015	February	1	1	250	150.7	70.9	124	173	4	66.2	77.85	57	685	52	0
R.2SB.ICU	2015	January	1	1	376	176.9	116.8	252	194	5	64.9	82.15	71	867	67	0
R.2SB.ICU	2015	July	0	0	308	110.4	78.3	164	117	4	64.2	86.45	53	816	54	0
R.2SB.ICU	2015	June	0	0	319	139.9	89.7	183	163	4	62.9	102.33	52	756	65	0
R.2SB.ICU	2015	March	0	1	260	223.9	117.5	159	225	3	63.1	81.31	74	821	64	0
R.2SB.ICU	2015	May	1	1	299	211	118.4	130	151	5	60.9	110	87	739	50	0
R.2SB.ICU	2015	November	0	1	307	141.9	54.4	152	144	4	61.3	63.3	59	840	66	0
R.2SB.ICU	2015	October	0	0	279	162.4	55.5	141	148	3	56.2	64.5	10	623	60	0
R.2SB.ICU	2015	September	0	0	362	156.3	84	210	128	6	62.3	57.33	81	846	60	0
R.2SB.ICU	2016	February	0	0	288	197.6	131	149	179	3	59.7	68.5	85	848	66	0
R.2SB.ICU	2016	January	0	3	371	284	168.7	224	265	4	61.3	72.7	127	858	62	0
R.3GA	2012	August	2	2	381	374.5	192.7	282	226	6	64	99.185	206	685	83	0
R.3GA	2012	December	2	3	674	552	317.3	449	409	5	63	94.09	381	1151	147	0
R.3GA	2012	July	1	3	287	318.5	168.3	212	148	4	66.6	99.29	164	747	96	0
R.3GA	2012	June	0	1	332	305.3	186.7	221	202	5	67.6	100.155	207	954	88	0
R.3GA	2012	November	1	4	443	368.2	261.1	315	257	5	65.1	99.06	264	881	95	0
R.3GA	2012	October	3	7	410	385.2	220	346	277	6	67.5	100.3	233	817	90	0
R.3GA	2012	September	1	2	303	212.9	183.9	225	147	5	66.8	97.755	189	595	67	0
R.3GA	2013	April	5	7	493	382	289.5	303	267	5	67	98.85	312	916	92	0
R.3GA	2013	August	0	2	557	321.9	320.2	312	280	4	62	94.95	370	1037	114	1
R.3GA	2013	December	0	2	681	338.4	322.5	502	408	5	68	101.41	405	936	122	1
R.3GA	2013	February	2	6	365	357.1	201.4	188	156	5	64.2	100.89	227	881	104	0
R.3GA	2013	January	2	3	551	533.5	235.6	404	337	5	69.5	99.29	341	1065	118	0
R.3GA	2013	July	1	4	481	269.7	231.2	287	269	4	59.1	95.36	334	893	103	1
R.3GA	2013	June	1	2	504	381	229.2	236	198	5	63.3	97.5	327	1035	94	0
R.3GA	2013	March	1	2	507	298.6	307.9	340	287	5	65.2	95.96	303	928	103	0
R.3GA	2013	May	3	4	434	340	192.4	273	245	5	62.9	95.46	272	844	102	0
R.3GA	2013	November	0	3	701	312.5	334.7	416	303	5	66.2	99.37	347	919	108	1
R.3GA	2013	October	2	5	657	360.8	264.8	408	292	4	63.6	95.16	397	1128	139	1
R.3GA	2013	September	2	4	562	362.7	304.5	237	188	5	60.3	93.12	381	1097	98	1
R.3GA	2014	April	0	3	652	345.1	333.8	404	332	4	68	104.27	339	970	113	1
R.3GA	2014	August	1	3	565	324.9	237.1	346	296	5	66	103.42	314	775	93	1
R.3GA	2014	December	4	6	677	386.6	348.7	448	437	5	68.3	104.03	391	979	106	1
R.3GA	2014	February	1	2	592	293.9	277.2	358	252	4	65.7	101.45	337	842	111	1
R.3GA	2014	January	0	1	677	373.2	212.1	443	378	5.5	67.4	103.52	302	891	102	1
R.3GA	2014	July	0	2	595	326.6	252.8	382	270	5	66.6	103.22	369	872	94	1
R.3GA	2014	June	0	1	445	255.4	159.4	227	132	4	62.9	102.81	254	649	92	1
R.3GA	2014	March	0	1	600	391.8	281.9	307	245	5	63	97.88	371	927	106	1
R.3GA	2014	May	0	3	560	281.1	263.2	462	395	5	69.3	105.14	323	781	86	1
R.3GA	2014	November	0	4	472	269.3	184.9	247	210	4	60.6	98.75	342	611	94	1
R.3GA	2014	October	0	0	539	254.6	199.9	310	264	5	67.1	105.44	316	638	80	1
R.3GA	2014	September	0	0	595	382.6	327.3	342	319	4	66.4	102.39	361	848	96	1
R.3GA	2015	April	1	2	459	302.5	221	278	295	4	65.8	106.56	259	835	94	1
R.3GA	2015	August	0	2	531	309.3	204.4	305	280	4	63.4	103.93	295	781	96	1
R.3GA	2015	December	1	3	494	332.5	250.6	343	381	4	69.3	103.6	368	835	98	1
R.3GA	2015	February	2	8	530	287.4	260.7	335	270	5	68	107.7	323	803	95	1
R.3GA	2015	January	0	0	673	398.5	361.2	519	463	5	69.7	107.66	383	874	108	1
R.3GA	2015	July	0	4	556	285.1	186.7	325	226	4	63	103.2	293	828	99	1
R.3GA	2015	June	0	2	491	285.5	256.2	324	222	4	64.5	103.85	357	739	92	1
R.3GA	2015	March	3	5	503	292.8	329.8	343	424	3	69.3	107.66	406	899	113	1
R.3GA	2015	May	0	6	451	278.9	284.5	258	247	3	64.7	103.3	281	903	116	1
R.3GA	2015	November	0	4	602	318.7	325.2	323	218	4	62.2	95.6	383	1055	128	1
R.3GA	2015	October	0	1	532	314.9	229.5	305	294	3	66.5	102.2	396	839	120	1
R.3GA	2015	September	0	4	644	328.4	191.5	412	342	4	66.3	103.12	373	863	121	1
R.3GA	2016	February	1	2	474	362.5	208.1	266	336	4	63.7	101.9	371	777	104	1
R.3GA	2016	January	1	3	477	293.7	257.5	296	303	3	66.8	104.1	355	648	102	1
R.3GC	2012	August	0	0	155	123.9	72	101	66	6	64.8	93.895	112	271	41	0
R.3GC	2012	December	1	2	368	157.3	178	207	95	5	66.4	96.52	251	639	80	0
R.3GC	2012	November	1	2	392	242.9	193.5	232	179	7	63.5	97.135	233	653	75	0
R.3GC	2012	October	1	1	407	252.6	204	283	200	7	69.9	99.135	241	499	70	0
R.3GC	2012	September	0	1	466	234.7	192	282	159	5	66.1	95.78	286	745	94	0
R.3GC	2013	April	2	5	543	298.8	276.4	343	233	5	64.9	99.79	234	759	94	0
R.3GC	2013	August	1	2	614	264.4	277.1	352	236	6	66.2	86.89	349	828	113	0
R.3GC	2013	December	0	3	683	261.8	304.8	363	278	5	64.6	99.29	377	820	96	1
R.3GC	2013	February	1	2	408	202.5	223.7	244	134	6	64.5	99.66	199	767	83	0
R.3GC	2013	January	0	2	382	220.3	180.1	119	86	5	65.1	98.99	214	545	77	0
R.3GC	2013	July	0	2	578	229.8	229.4	355	180	5	64.5	92.64	349	688	107	0
R.3GC	2013	June	1	1	557	318.9	305.9	327	187	5	66.8	96.87	323	829	107	0
R.3GC	2013	March	2	4	446	231.1	273.8	199	167	5	63.3	93.24	256	621	88	0
R.3GC	2013	May	0	0	518	341.2	220.3	283	178	6	62.8	93.34	300	863	90	0
R.3GC	2013	November	0	0	633	340	289.5	367	284	7	62.8	98.75	388	890	84	1
R.3GC	2013	October	1	3	556	235	272.4	318	185	5	65.6	94.95	354	821	109	1
R.3GC	2013	September	0	1	557	257.4	253.6	401	179	4	65	90.31	360	792	108	1
R.3GC	2014	April	0	1	487	192.8	242.7	289	192	5	65.2	103.54	255	510	85	1
R.3GC	2014	August	0	1	651	227.1	270	437	258	5	68.5	100.9	350	793	98	1
R.3GC	2014	December	0	2	895	345.6	433.7	653	529	6	67.9	102.41	527	1121	139	1
R.3GC	2014	February	0	0	510	209.7	226.6	338	254	4.5	65.9	99.88	304	708	76	1
R.3GC	2014	January	1	2	759	395.6	273.9	498	372	5	65.4	101.61	432	937	107	1
R.3GC	2014	July	0	3	686	276.1	285.2	422	313	5	66.1	101.81	417	724	115	1
R.3GC	2014	June	1	2	684	252.4	333.2	450	316	5	67.8	100.1	398	765	103	1
R.3GC	2014	March	0	0	468	171.1	198.7	284	176	5	66.7	96.97	274	552	79	1
R.3GC	2014	May	1	3	728	264.5	284.6	408	301	5	63.7	102.92	440	828	116	1
R.3GC	2014	November	0	2	703	317.6	227.3	454	297	4	64.9	95.52	461	814	125	1
R.3GC	2014	October	0	1	709	372.9	228.2	449	323	5	65.4	103.32	417	752	125	1
R.3GC	2014	September	0	1	599	310.1	235.1	347	244	6	66.5	101.25	347	654	93	1
R.3GC	2015	April	4	5	573	304.1	291.7	363	316	4	67.4	102.6	333	862	109	1
R.3GC	2015	August	0	1	361	133	118.3	191	157	4	67.2	102.92	216	463	74	1
R.3GC	2015	December	0	0	511	324.6	236.9	252	260	5	65.4	103.1	307	562	86	1
R.3GC	2015	February	0	1	456	229.3	242	258	172	4	68.1	103.12	311	711	94	1
R.3GC	2015	January	0	3	728	333.8	284.7	430	379	5	69.2	104.83	358	852	104	1
R.3GC	2015	July	1	2	678	249.2	253.6	352	167	5	61.8	102.2	385	813	102	1
R.3GC	2015	June	0	3	662	357.6	311.2	392	331	5	64.7	102.6	434	810	111	1
R.3GC	2015	March	0	3	442	262.2	265.3	296	244	3	66.4	104.13	303	773	96	1
R.3GC	2015	May	0	1	571	290.6	293.6	356	272	5	66	103.3	391	747	88	1
R.3GC	2015	November	1	3	571	203	312.3	355	226	4	67.3	96.6	402	725	107	1
R.3GC	2015	October	0	3	505	305.2	258.2	275	272	3	65.1	101.4	355	701	104	1
R.3GC	2015	September	0	0	632	291.6	257	363	242	5	63.7	103.22	365	827	106	1
R.3GC	2016	February	1	5	399	253.8	319.9	163	217	3	66	99.6	322	508	94	1
R.3GC	2016	January	2	3	351	257.5	247.7	222	174	2	67	103.9	279	388	79	1
R.3SA	2008	December	0	0	50	21.9	38.9	42	29	9.5	79	102.5	6	17	4	0
R.3SA	2008	November	0	0	25	17.6	9.4	17	17	6	61.7	101.19	10	12	4	0
R.3SA	2008	October	1	1	434	171.4	347.6	404	249	44	75.8	101.81	114	15	23	0
R.3SA	2009	April	0	0	71	59.6	17.5	71	63	8	85.5	102.72	19	36	23	0
R.3SA	2009	August	1	1	191	66.3	86.9	191	162	18	84.3	101.105	41	48	18	0
R.3SA	2009	December	1	1	139	131.4	126.9	139	117	11	79.1	102.5	41	74	31	0
R.3SA	2009	February	0	0	270	167.1	136.5	264	206	10	79.8	102.175	41	80	34	0
R.3SA	2009	January	0	0	42	22.7	18.8	42	32	7	84	103.107	6	28	12	0
R.3SA	2009	July	0	0	142	61.7	51	142	38	4	84	100.8	19	47	27	0
R.3SA	2009	June	0	0	163	87.3	21.4	141	76	10	81.2	99.995	46	64	25	0
R.3SA	2009	March	0	0	135	84.4	79.3	135	90	8	76.6	99.24	40	68	30	0
R.3SA	2009	May	0	0	157	107.7	77.1	157	120	8	82.6	102.265	53	49	27	0
R.3SA	2009	November	0	1	186	146.6	141	186	129	14	77	101.19	18	37	22	0
R.3SA	2009	October	2	2	146	106.9	102	109	71	9	79	101.81	15	77	31	0
R.3SA	2009	September	0	1	160	88.2	126.4	160	145	24.5	82.1	100.415	58	53	20	0
R.3SA	2010	April	0	0	93	96.5	110	93	61	15	84.6	102.72	9	42	21	0
R.3SA	2010	August	2	3	232	244.7	148.7	216	141	6	80.1	101.105	33	122	63	0
R.3SA	2010	December	1	1	493	397.3	318	486	407	7	81.1	102.5	83	198	99	0
R.3SA	2010	February	0	0	139	110.6	56.3	139	120	8	77.9	102.175	1	54	28	0
R.3SA	2010	January	1	1	295	152.4	155.7	295	210	9	81.4	103.107	50	84	37	0
R.3SA	2010	July	1	2	268	232.8	212.6	234	205	9	75.2	100.8	68	120	51	0
R.3SA	2010	June	0	0	162	126.9	113.8	158	93	13	81.9	99.995	24	49	28	0
R.3SA	2010	March	3	3	218	144	116.5	218	176	12	80.3	99.24	18	59	30	0
R.3SA	2010	May	0	0	160	97.5	60.5	160	131	8	80.8	102.265	29	54	28	0
R.3SA	2010	November	3	4	355	285.2	254.6	306	213	5.5	77.3	101.19	95	198	102	0
R.3SA	2010	October	3	3	301	326.1	291.8	301	232	7	78.1	101.81	62	163	78	0
R.3SA	2010	September	0	2	272	241.7	178.9	258	205	7	78.6	100.415	89	117	67	0
R.3SA	2011	April	0	0	345	392.8	240.7	281	227	6	75.6	102.72	46	203	113	0
R.3SA	2011	August	2	2	423	272.3	236.8	377	245	6	74.7	101.105	95	251	100	0
R.3SA	2011	December	1	3	239	195.9	142.2	180	134	5	72.1	102.5	45	127	67	0
R.3SA	2011	February	0	0	376	327.7	265.2	356	326	6	79.4	102.175	80	193	91	0
R.3SA	2011	January	0	0	515	390.4	268	497	327	6	75.4	103.107	36	209	97	0
R.3SA	2011	July	1	3	405	337.1	243	376	313	5	76.1	100.8	63	181	95	0
R.3SA	2011	June	2	3	371	287.5	166.2	336	248	8	75.3	99.995	60	174	76	0
R.3SA	2011	March	0	0	486	347.6	301.2	375	291	7	75.8	99.24	121	209	100	0
R.3SA	2011	May	1	2	555	387.1	339.9	429	342	7	74.1	102.265	115	227	106	0
R.3SA	2011	November	1	4	227	231.8	170.8	222	190	8	76.5	101.19	35	161	64	0
R.3SA	2011	October	2	5	306	274.2	205.9	266	197	5	74.3	101.81	49	183	86	0
R.3SA	2011	September	0	3	417	318.3	233.8	345	284	7	73.5	100.415	61	159	85	0
R.3SA	2012	April	5	8	419	294.2	180.4	380	312	6	73.7	102.72	60	171	84	0
R.3SA	2012	August	0	1	320	170.9	143.1	310	173	5.5	75	101.105	26	474	72	0
R.3SA	2012	December	0	0	428	160.4	168.5	396	245	8	81.8	99.65	60	631	79	0
R.3SA	2012	February	3	3	311	285.3	161	276	210	7	76.1	102.175	37	190	81	0
R.3SA	2012	January	0	1	301	279.5	198.7	265	216	6	77.7	103.107	72	166	72	0
R.3SA	2012	July	0	0	338	220.9	168	301	211	5	77.4	100.8	11	645	67	0
R.3SA	2012	June	4	4	210	114.5	106.5	201	122	5	80.5	99.995	18	470	58	0
R.3SA	2012	March	1	4	328	265.8	232.1	328	296	7	79.9	99.24	59	122	58	0
R.3SA	2012	May	3	3	588	299.5	250.5	552	416	9	77.2	102.265	67	233	82	0
R.3SA	2012	November	0	1	258	145	93	254	215	9.5	83.5	101.19	11	468	50	0
R.3SA	2012	October	2	2	297	155.9	149.6	264	157	8	78	101.81	24	383	48	0
R.3SA	2012	September	1	1	268	220.5	242.2	256	180	7	80.3	100.415	26	527	59	0
R.3SA	2013	April	0	0	460	182	172.8	405	257	8	77.3	103.54	64	706	72	0
R.3SA	2013	August	0	1	353	159.7	165.3	343	225	10	82.3	97.68	63	348	43	0
R.3SA	2013	December	0	1	442	186.1	213.5	410	258	6	78.7	102.01	66	560	65	0
R.3SA	2013	February	0	1	290	189.3	184.4	255	179	8	78	102.79	56	600	63	0
R.3SA	2013	January	0	0	511	243.1	275.1	499	334	8	81.1	98.94	46	920	79	0
R.3SA	2013	July	0	2	491	226.4	214.7	471	327	6	82.8	96.77	79	751	89	0
R.3SA	2013	June	0	0	437	156.7	228	417	237	6	80.5	97.08	46	636	79	0
R.3SA	2013	March	1	2	476	235.3	331.5	438	294	7	80.2	98.28	71	827	82	0
R.3SA	2013	May	0	0	436	193.4	156.5	407	266	10	81.2	99.49	65	537	58	0
R.3SA	2013	November	0	0	283	86.6	162.3	257	153	7	77.8	100.72	44	362	43	0
R.3SA	2013	October	0	0	268	152.7	149.8	222	179	6	79.4	98.58	101	385	40	0
R.3SA	2013	September	0	2	364	107.9	123.7	290	148	7	80.7	96.56	71	656	60	0
R.3SA	2014	April	0	0	353	130.3	153.2	327	232	6	82	101.9	73	458	54	1
R.3SA	2014	August	0	1	446	159.4	136.2	439	302	6	83.2	104.53	87	447	58	1
R.3SA	2014	December	2	2	354	133.7	197.7	354	301	8	83	105.84	44	360	45	1
R.3SA	2014	February	0	0	335	94.7	148.5	334	217	8	81	101.56	10	396	41	1
R.3SA	2014	January	0	0	347	132.1	102.5	305	180	5	77.8	104.13	35	445	58	1
R.3SA	2014	July	1	2	444	131.5	190.9	444	254	8	84.3	104.83	102	418	54	1
R.3SA	2014	June	0	0	456	155.8	248.9	424	306	6	82	102.91	75	486	61	1
R.3SA	2014	March	0	0	393	121.4	142.5	377	236	8	83.3	100.2	27	423	50	1
R.3SA	2014	May	1	1	397	126.9	176.7	391	265	8	81.7	105.04	85	529	48	1
R.3SA	2014	November	1	3	381	92.9	144.5	361	193	7	81	101.66	38	383	52	1
R.3SA	2014	October	0	0	387	153.6	163.9	379	279	6.5	81	105.04	72	421	50	1
R.3SA	2014	September	0	1	433	133.1	270.6	433	340	8.5	83.8	104.27	77	395	48	1
R.3SA	2015	April	0	0	696	390.9	283.6	571	0	4.35	73.7	105.2	251	1075	126	1
R.3SA	2015	August	0	0	578	128.6	261.6	412	184	8.43939	73.0197	103.702	211	608	66	1
R.3SA	2015	December	0	2	599	277.1	482.7	498	471	3.65217	76.9304	106.627	165	876	115	1
R.3SA	2015	February	1	2	162	112.5	75.3	141	77	4	72.2	102.2	169	396	32	1
R.3SA	2015	January	0	0	200	95.2	124.9	188	162	4	81.2	106.25	59	345	38	1
R.3SA	2015	July	1	1	742	217.6	310.2	565	363	6.59574	73.7064	104.209	224	895	94	1
R.3SA	2015	June	2	4	736	296	358.9	573	391	4.70635	74.5603	104.955	258	1039	126	1
R.3SA	2015	March	0	0	158	61.1	161.3	142	148	3	81.3	106.14	105	233	32	1
R.3SA	2015	May	1	5	823	292.1	472.5	612	430	4.43571	74.0979	104.556	259	1133	140	1
R.3SA	2015	November	0	1	732	191.3	464.1	624	389	4.30159	75.3302	98.3244	228	1005	126	1
R.3SA	2015	October	0	3	640	309.8	426.6	443	455	2.81884	73.9696	103.058	286	1083	138	1
R.3SA	2015	September	0	0	785	197.8	314	665	424	5.70745	60.4596	80.2034	179	916	74	1
R.3SA	2016	February	1	1	609	214.9	544.3	508	457	1.95417	77.9283	103.39	152	725	120	1
R.3SA	2016	January	0	0	427	225	341.2	374	378	2	78.8663	105.5	130	694	89	1
R.4GC	2012	December	2	3	378	198.1	230.3	301	197	5	72.6	99.3	198	911	95	0
R.4GC	2013	April	1	2	564	221.9	347.2	417	197	5	68.4	101.77	291	1330	139	0
R.4GC	2013	August	1	2	686	239.3	325.5	497	279	4.5	67.7	93.85	351	1636	138	0
R.4GC	2013	December	0	0	839	329.4	397.2	632	323	5	71.8	100.5	407	1451	152	1
R.4GC	2013	February	1	2	518	261.1	281.9	405	270	5	69	99.88	249	1318	126	0
R.4GC	2013	January	1	1	575	290.9	297.2	394	169	5	67.9	99.89	295	1478	151	0
R.4GC	2013	July	1	1	525	168.9	252.6	350	144	4	65	96.16	290	1220	148	0
R.4GC	2013	June	0	0	644	195.8	319.4	526	245	5	71.3	97.91	305	1379	135	0
R.4GC	2013	March	1	1	566	236.4	313.6	408	235	4	69	98.18	278	1525	147	0
R.4GC	2013	May	1	1	634	177.1	345	521	349	5	68.4	96.16	322	1326	142	0
R.4GC	2013	November	0	0	904	302.3	479.2	634	344	5	68.4	98.22	448	1552	168	1
R.4GC	2013	October	0	0	775	352.5	317.1	634	383	5	69.6	97.88	441	1362	149	0
R.4GC	2013	September	0	1	672	294.5	290.1	425	282	4	63.9	96.87	377	1364	139	0
R.4GC	2014	April	1	2	931	342.3	440	670	459	5	70.1	103.95	455	1546	134	1
R.4GC	2014	August	0	1	754	155.4	352.4	585	296	5	70.1	102.52	456	1356	129	1
R.4GC	2014	December	0	2	815	210.6	448.9	623	339	5	70.7	105.04	387	1382	132	1
R.4GC	2014	February	1	2	804	217.4	373.1	580	242	4.5	68.8	100.22	395	1415	148	1
R.4GC	2014	January	0	0	855	240	314.8	558	311	5	68.3	102.31	374	1504	143	1
R.4GC	2014	July	0	0	804	216.5	351.5	523	242	5	67.9	102.41	384	1449	137	1
R.4GC	2014	June	1	2	773	241.3	380.8	520	306	5	70	102.6	391	1526	143	1
R.4GC	2014	March	0	0	779	218.7	345.1	541	330	4	68	97.88	422	1466	156	1
R.4GC	2014	May	0	2	916	276.7	332.5	593	290	5	68.7	103.93	452	1631	163	1
R.4GC	2014	November	0	0	664	186.1	257	537	283	4	71.2	101.66	335	1153	124	1
R.4GC	2014	October	0	0	784	172.4	346.2	488	254	5	68.5	105.04	417	1329	127	1
R.4GC	2014	September	0	0	880	206.4	352.3	590	254	5	69.1	102.91	447	1665	150	1
R.4GC	2015	April	1	1	637	193.9	312.7	467	273	5	68.5	105.52	355	1226	117	1
R.4GC	2015	August	0	1	685	206.4	306.5	474	290	5	71.9	105.64	304	1045	93	1
R.4GC	2015	December	0	1	551	243.5	284.8	378	311	4	70.6	103.6	363	1173	119	1
R.4GC	2015	February	0	0	604	154.6	327.1	447	241	4	70.4	105.24	330	1029	105	1
R.4GC	2015	January	1	3	825	281.9	426.7	648	436	5.5	72.2	104.83	417	1300	120	1
R.4GC	2015	July	1	1	559	190.7	235.7	426	236	4	69.9	102.5	295	1446	111	1
R.4GC	2015	June	0	2	735	154.6	341.5	527	313	5	70.5	104.06	427	1354	128	1
R.4GC	2015	March	0	2	640	177.7	323.6	400	185	4	67.9	105.34	370	1214	125	1
R.4GC	2015	May	0	1	691	177.8	318.6	518	264	4	69.2	103.4	365	1341	137	1
R.4GC	2015	November	0	1	524	116.9	242.6	344	170	3	71	103.2	289	1115	116	1
R.4GC	2015	October	0	1	594	159.6	339.9	400	275	3	70.1	103.8	416	1278	135	1
R.4GC	2015	September	0	0	807	188.9	317.9	597	337	6	69	104.89	395	1274	127	1
R.4GC	2016	February	0	1	511	204.4	327.5	393	352	3	70.5	103	354	1093	116	1
R.4GC	2016	January	0	0	538	232.8	289.8	401	338	4	71.1	104.9	302	1139	110	1
R.4NC	2008	April	0	1	227	345.6	149.7	124	107	3.5	62.7	80.725	57	205	112	0
R.4NC	2008	August	1	2	270	327.5	151	221	203	5	70.6	75.585	55	129	80	0
R.4NC	2008	December	0	2	292	329	161.1	211	180	4	70.7	73.925	80	167	99	0
R.4NC	2008	February	0	0	183	375.2	167.3	103	74	4	60.1	76.835	59	213	129	0
R.4NC	2008	January	0	2	332	164.8	32.5	240	123	3.5	61.3	82.505	78	229	136	0
R.4NC	2008	July	0	0	153	137.8	42.5	105	41	5	64.8	80.27	49	108	61	0
R.4NC	2008	June	1	1	296	277.2	151.7	237	142	4	64.9	71.355	77	181	111	0
R.4NC	2008	March	2	5	235	300.6	115.4	158	156	3	59.8	76.955	73	208	129	0
R.4NC	2008	May	1	1	217	290.2	99.1	153	126	3	62.3	80.86	69	179	116	0
R.4NC	2008	November	0	0	306	249.3	173.4	243	185	4	66.7	75.98	70	143	85	0
R.4NC	2008	October	2	4	270	331.7	193.5	215	174	4	64.7	79.895	72	240	124	0
R.4NC	2008	September	0	1	221	240.1	91.3	112	82	4	61.2	70.42	29	150	85	0
R.4NC	2009	April	1	2	289	367.2	198.9	202	184	3	58.5	80.725	59	241	146	0
R.4NC	2009	August	3	3	300	342.8	198.5	213	180	3	59.4	75.585	52	244	131	0
R.4NC	2009	December	0	0	276	376.4	232.6	188	148	3	59.1	73.925	35	230	137	0
R.4NC	2009	February	0	0	325	282.8	253	196	177	4	64.3	76.835	95	158	89	0
R.4NC	2009	January	0	2	311	339.6	288.7	266	201	4	65.5	82.505	75	208	115	0
R.4NC	2009	July	1	5	371	451.2	208.9	224	153	4	60.8	80.27	65	258	139	0
R.4NC	2009	June	0	1	325	430.8	262.4	283	222	3	64.1	71.355	99	232	130	0
R.4NC	2009	March	0	1	189	279.1	153.6	112	103	3	63	76.955	34	205	105	0
R.4NC	2009	May	0	0	300	352	137	156	136	3	59.1	80.86	57	260	149	0
R.4NC	2009	November	1	2	337	369.2	270.3	233	197	3	60.1	75.98	31	286	163	0
R.4NC	2009	October	1	1	283	291.9	139.8	183	180	3	60.9	79.895	72	177	111	0
R.4NC	2009	September	2	2	311	383.8	235.7	196	182	3	56.3	70.42	74	318	173	0
R.4NC	2010	April	1	3	372	420.6	312.6	178	138	3	57	80.725	97	324	185	0
R.4NC	2010	August	0	0	227	231.1	242.3	123	151	2	58.1	75.585	102	273	174	0
R.4NC	2010	December	0	0	252	196.7	218.9	150	160	2	58	73.925	77	197	127	0
R.4NC	2010	February	0	0	252	355.4	266.4	167	166	3	60	76.835	67	229	127	0
R.4NC	2010	January	3	3	368	359.1	257.6	232	182	3	62.3	82.505	71	267	153	0
R.4NC	2010	July	0	0	207	295.3	225.1	113	116	3	58.2	80.27	56	224	161	0
R.4NC	2010	June	0	0	264	248.6	234.5	180	134	2	58.6	71.355	87	308	185	0
R.4NC	2010	March	1	2	247	352.7	289.8	163	145	3	56.4	76.955	51	269	159	0
R.4NC	2010	May	1	1	302	285.2	186.3	235	202	3	57.2	80.86	71	271	160	0
R.4NC	2010	November	0	0	188	292.7	297.9	91	92	2	58.9	75.98	49	287	199	0
R.4NC	2010	October	0	0	192	271.6	310.3	81	79	3	56.8	79.895	64	289	198	0
R.4NC	2010	September	0	0	245	261.8	302.2	158	172	3	60.2	70.42	83	291	187	0
R.4NC	2011	April	0	1	309	284.2	225.6	199	189	3	59.5	80.725	104	292	174	0
R.4NC	2011	August	0	0	267	235.8	265.9	147	158	3	59.4	75.585	95	258	167	0
R.4NC	2011	December	0	0	294	214.3	243.5	191	174	3	60.6	73.925	77	228	153	0
R.4NC	2011	February	1	1	273	265.4	267.4	161	164	3	56.1	76.835	81	263	172	0
R.4NC	2011	January	0	0	343	383.9	337	238	229	3	61.7	82.505	76	294	195	0
R.4NC	2011	July	0	0	175	224.3	169.9	103	109	3	57	80.27	33	178	139	0
R.4NC	2011	June	0	0	328	285.1	229.3	160	168	3	59.3	71.355	74	289	194	0
R.4NC	2011	March	0	0	207	195.7	288.4	88	91	3	58.7	76.955	71	236	170	0
R.4NC	2011	May	0	0	246	255.5	253.1	128	128	3	57.7	80.86	76	242	176	0
R.4NC	2011	November	1	1	390	305.6	343.6	277	239	3	62	75.98	73	284	179	0
R.4NC	2011	October	0	0	328	298.1	343.9	195	168	3	58.4	79.895	74	290	203	0
R.4NC	2011	September	0	0	409	377.3	314.7	204	222	3	57.1	70.42	104	301	182	0
R.4NC	2012	April	1	2	543	307.7	359.8	307	238	3	61.4	80.725	128	290	188	0
R.4NC	2012	August	0	0	372	328.9	310.2	254	232	3	62.5	75.585	71	708	171	0
R.4NC	2012	December	0	0	470	298.5	311.9	303	278	3	62.3	75.73	55	835	174	0
R.4NC	2012	February	0	1	361	280.9	337.8	237	208	3	61.8	76.835	78	245	179	0
R.4NC	2012	January	1	1	316	241	338.2	166	174	3	59.4	82.505	67	270	179	0
R.4NC	2012	July	1	1	350	215	299.2	244	197	3	62.4	80.27	44	1151	153	0
R.4NC	2012	June	0	0	421	270.4	325.9	282	282	3	60.9	71.355	61	658	213	0
R.4NC	2012	March	0	0	373	237.2	382.3	253	205	3	63.1	76.955	66	304	198	0
R.4NC	2012	May	1	1	469	310.1	307.9	253	229	3	60.9	80.86	98	321	214	0
R.4NC	2012	November	1	1	472	213.4	329.9	327	244	3	64.2	75.98	81	757	176	0
R.4NC	2012	October	1	2	508	276.1	397	401	329	3	63	79.895	69	924	186	0
R.4NC	2012	September	0	0	423	285.4	300.6	273	261	3	63.7	70.42	40	698	194	0
R.4NC	2013	April	0	0	520	259.3	344	343	330	3	58.5	81.89	82	816	204	0
R.4NC	2013	August	0	0	533	314.4	214.8	345	378	3	62.4	75.46	128	815	205	0
R.4NC	2013	December	0	0	640	170.7	346.2	338	325	3	60.6	72.12	131	749	187	0
R.4NC	2013	February	2	2	459	290.1	270	270	267	3	59	82.04	61	748	179	0
R.4NC	2013	January	0	0	548	311.3	342.9	328	312	3	63.6	88.73	80	822	191	0
R.4NC	2013	July	0	0	468	258.2	277.3	295	304	2.5	61	80.18	87	836	210	0
R.4NC	2013	June	0	0	448	253.9	262.5	281	297	3	61.3	72.64	110	941	190	0
R.4NC	2013	March	0	0	458	308.8	295.8	213	240	3	60.1	74.59	78	796	201	0
R.4NC	2013	May	0	1	506	297.1	250.4	286	321	3	59.2	76.5	123	860	221	0
R.4NC	2013	November	0	0	594	277.6	287	328	357	3	60.4	75.98	91	759	205	0
R.4NC	2013	October	0	1	689	269.7	378.8	366	340	3	59	77.95	110	893	221	0
R.4NC	2013	September	0	0	439	215.4	254.9	222	235	2.5	60.3	66.73	97	805	188	0
R.4NC	2014	April	0	0	688	298.9	293	416	437	3	61.6	79.56	101	917	232	0
R.4NC	2014	August	1	1	513	265.2	288.3	286	354	2	58.6	75.71	116	856	217	0
R.4NC	2014	February	1	1	646	274.7	338.7	334	354	3	59.7	71.63	123	845	193	0
R.4NC	2014	January	0	0	617	230	282.8	329	340	3	60.6	76.28	118	800	206	0
R.4NC	2014	July	0	0	620	342.5	335.3	428	493	2	59.9	80.36	113	872	222	0
R.4NC	2014	June	0	0	584	275.2	337.4	349	368	2	59.9	70.07	144	862	217	0
R.4NC	2014	March	0	2	701	253.4	367.3	480	487	3	62	79.32	143	959	202	0
R.4NC	2014	May	0	1	730	390.4	314.3	471	500	3	60.1	85.22	77	1150	237	0
R.4NC	2014	October	2	2	513	273.3	307.8	307	336	3	62.1	81.84	77	576	136	0
R.4NC	2014	September	0	0	650	337.9	353.7	398	409	3	61.2	74.11	117	892	237	0
R.4NC	2015	April	0	0	591	253.4	410.3	420	535	3	65.6	84.08	86	881	193	0
R.4NC	2015	August	0	0	520	224.2	337.4	365	463	2	63.6	84.22	120	918	187	1
R.4NC	2015	December	1	1	495	193.4	370.3	352	552	2	66.8	95.8	98	922	199	1
R.4NC	2015	February	0	0	615	284.5	502.8	422	616	2	65.1	85.35	88	936	223	0
R.4NC	2015	July	0	1	612	238.4	325.8	409	523	2	64.8	88.35	112	1058	219	1
R.4NC	2015	June	1	1	664	311.4	510	461	598	2	64.5	88.4	117	1036	237	1
R.4NC	2015	March	0	0	532	211.3	489.1	340	591	2	63.1	87.66	136	1143	243	0
R.4NC	2015	May	0	0	580	162.8	460.8	420	532	2	65.6	68.1	106	850	226	1
R.4NC	2015	November	1	1	500	138.2	433.1	334	507	2	67.8	105.9	91	779	186	1
R.4NC	2015	October	0	0	431	215	461.7	272	511	2	64.4	103.6	73	850	209	1
R.4NC	2015	September	0	0	441	194.7	311.3	295	433	2	65.9	84.81	62	797	201	1
R.4NC	2016	February	0	1	407	168.7	422.7	259	541	2	67.8	92.6	117	791	198	1
R.4NC	2016	January	0	0	407	261.9	453.2	286	634	2	66.9	94.3	150	948	200	1
R.4SB	2008	April	0	0	372	398.6	433.9	275	266	3	63.3	87.175	68	347	235	0
R.4SB	2008	August	0	1	359	509	387.6	252	255	3	62.6	81.77	44	361	241	0
R.4SB	2008	December	0	0	383	397.8	519	254	241	3	64.3	76.5567	43	302	212	0
R.4SB	2008	February	0	0	440	409.8	403.7	294	245	4	62.7	81.16	57	305	215	0
R.4SB	2008	January	2	2	376	150.3	91.9	224	95	3	62.2	84.2067	57	319	218	0
R.4SB	2008	July	0	0	417	403.5	385.5	326	306	3	63.4	85.445	59	370	248	0
R.4SB	2008	June	0	0	307	359.8	365.1	195	184	4	62.7	79.135	41	274	205	0
R.4SB	2008	March	1	1	457	370.8	415.9	269	250	3	61.4	79.48	67	367	261	0
R.4SB	2008	May	2	3	447	421.7	478.3	346	317	4	63.5	84.52	52	343	245	0
R.4SB	2008	November	1	1	329	348.3	412.4	251	252	3	65.3	75.825	56	314	211	0
R.4SB	2008	October	0	0	290	433.7	522.9	159	179	3.5	63	80.81	55	356	218	0
R.4SB	2008	September	0	0	418	447.7	479.9	270	264	4	64.1	76.615	62	357	220	0
R.4SB	2009	April	1	1	422	405.4	475.2	296	306	3	62.9	87.175	71	364	234	0
R.4SB	2009	August	0	0	394	319.2	565.9	324	349	3	64.6	81.77	49	349	225	0
R.4SB	2009	December	0	1	325	437.6	423.2	209	203	3	61.1	76.5567	60	359	223	0
R.4SB	2009	February	0	0	389	311.7	531	292	294	3	64.6	81.16	35	341	199	0
R.4SB	2009	January	0	0	400	422.8	523.2	264	277	3	63.6	84.2067	71	401	244	0
R.4SB	2009	July	0	0	339	333	501.7	246	256	3	63.2	85.445	32	370	252	0
R.4SB	2009	June	0	0	290	398.2	497.5	233	261	3	66	79.135	44	387	245	0
R.4SB	2009	March	3	3	395	396.6	533	301	308	3	63.5	79.48	72	387	236	0
R.4SB	2009	May	1	1	372	358.9	498.8	273	267	3	64.4	84.52	61	362	254	0
R.4SB	2009	November	1	1	406	395.5	539.2	250	262	3	63	75.825	53	389	236	0
R.4SB	2009	October	2	2	482	458.4	511	322	330	3	62.1	80.81	52	433	275	0
R.4SB	2009	September	0	1	401	452.1	464.8	293	295	3	60.7	76.615	74	390	260	0
R.4SB	2010	April	0	1	476	375	486.5	319	306	3	62.4	87.175	82	389	229	0
R.4SB	2010	August	0	0	171	203.5	222.4	119	128	3	61.3	81.77	29	177	102	0
R.4SB	2010	December	0	0	315	318.2	365.6	205	206	3	61.6	76.5567	67	312	211	0
R.4SB	2010	February	1	1	288	330	421.7	178	178	3	60	81.16	46	361	223	0
R.4SB	2010	January	0	0	398	478.9	488.1	235	244	3	59.9	84.2067	66	403	236	0
R.4SB	2010	July	2	2	196	272.3	226.5	151	154	3	61.1	85.445	26	214	126	0
R.4SB	2010	June	0	0	327	334.6	444.1	193	202	3	60.5	79.135	52	301	203	0
R.4SB	2010	March	1	1	384	438.3	508	188	204	3	61.6	79.48	62	377	231	0
R.4SB	2010	May	0	0	396	370.2	408.4	216	197	3	61	84.52	71	400	240	0
R.4SB	2010	November	1	1	353	256.6	345.2	244	204	3	62	75.825	54	271	171	0
R.4SB	2010	October	0	0	255	250.8	445.3	169	174	3	62.3	80.81	29	270	172	0
R.4SB	2010	September	0	0	264	256.3	296.7	204	224	3	65.4	76.615	65	240	173	0
R.4SB	2011	April	0	0	310	281.1	272.4	165	169	3	62.7	87.175	57	239	167	0
R.4SB	2011	August	0	0	291	289.7	318	149	178	3	62.4	81.77	49	261	181	0
R.4SB	2011	December	1	2	303	320	280.7	204	207	3	61.7	76.5567	40	276	180	0
R.4SB	2011	February	0	0	331	312.7	334.2	232	227	3	61.2	81.16	39	304	190	0
R.4SB	2011	January	0	0	403	346.4	383.3	273	276	3	62.8	84.2067	56	313	184	0
R.4SB	2011	July	0	0	245	340	273.8	173	191	3	64.4	85.445	78	252	177	0
R.4SB	2011	June	0	0	289	314.9	306.7	150	158	3	62.4	79.135	28	284	197	0
R.4SB	2011	March	0	0	367	397.2	340.8	264	272	3	60.8	79.48	56	302	199	0
R.4SB	2011	May	0	0	295	285.6	245.5	184	200	3	62.3	84.52	49	269	183	0
R.4SB	2011	November	1	1	385	323.6	290.9	219	232	3	62.1	75.825	28	299	191	0
R.4SB	2011	October	1	1	347	312.7	386.1	210	221	3	60.3	80.81	83	328	192	0
R.4SB	2011	September	0	1	399	276.3	374.4	276	291	3	62.7	76.615	91	272	174	0
R.4SB	2012	April	2	4	430	299.1	427.9	267	240	3	61.5	87.175	38	313	180	0
R.4SB	2012	August	0	0	375	311.2	283.2	226	240	3	61.7	81.77	25	897	193	0
R.4SB	2012	December	1	1	513	282.7	308.7	311	316	3	60.8	72.97	71	904	150	0
R.4SB	2012	February	0	0	388	257.2	343.3	232	231	3	60.7	81.16	69	273	187	0
R.4SB	2012	January	1	1	395	313.5	368	191	198	3	60.1	84.2067	64	354	219	0
R.4SB	2012	July	0	0	355	289.2	287.3	223	202	3	63	85.445	65	730	182	0
R.4SB	2012	June	0	0	287	241	251.4	196	178	3	60.1	79.135	35	692	160	0
R.4SB	2012	March	0	0	420	312.6	365.1	300	297	3	62.8	79.48	35	346	207	0
R.4SB	2012	May	2	2	364	294.8	300	187	183	3	61.3	84.52	59	315	216	0
R.4SB	2012	November	0	0	424	273.4	339.5	249	238	3	62.6	75.825	71	863	190	0
R.4SB	2012	October	0	0	479	301.6	302.2	373	376	3	62.8	80.81	67	1057	186	0
R.4SB	2012	September	1	2	414	318.5	313	278	256	3	61.7	76.615	70	870	176	0
R.4SB	2013	April	0	0	351	194.1	250	224	251	3	62.6	89.53	65	663	154	0
R.4SB	2013	August	0	0	592	231.9	273	365	314	3	60.1	83.98	116	838	174	0
R.4SB	2013	December	0	0	746	305.8	374.8	466	442	3	61.4	72.75	94	986	205	0
R.4SB	2013	February	1	1	372	192.3	263.9	186	157	3	62.7	86.85	77	655	153	0
R.4SB	2013	January	0	0	454	269	300.2	243	254	3	62.6	91.38	48	912	181	0
R.4SB	2013	July	0	0	395	161.5	220.9	205	203	3	61.1	85	52	708	160	0
R.4SB	2013	June	0	0	427	216.8	266.3	265	274	3	61	74.77	85	789	179	0
R.4SB	2013	March	0	0	444	248.9	214.4	243	236	3	61.9	82.38	85	1032	184	0
R.4SB	2013	May	0	1	362	172.8	228.4	195	234	3	61.7	82.56	95	711	187	0
R.4SB	2013	November	0	0	621	260.5	319	357	375	3	59.2	69.13	51	871	216	0
R.4SB	2013	October	2	2	674	287.9	305.4	439	373	3	62.9	74.96	114	935	216	0
R.4SB	2013	September	0	0	488	230.3	248.7	290	272	3	61	71.98	78	784	170	0
R.4SB	2014	April	1	1	619	235.7	336.7	395	397	3	62.7	84.82	101	863	189	0
R.4SB	2014	August	1	1	475	250.7	230.9	263	278	3	61.5	79.56	67	661	152	0
R.4SB	2014	December	0	0	580	310.2	245.8	361	362	2	62.3	83.95	117	798	192	0
R.4SB	2014	February	0	0	587	268.7	293	322	322	3	62.1	75.47	70	747	196	0
R.4SB	2014	January	0	1	734	243.7	286.1	331	357	3	59.9	73.83	89	890	219	0
R.4SB	2014	July	0	0	504	238	208.4	275	296	3	58.8	85.89	117	846	175	0
R.4SB	2014	June	0	0	561	264.3	263.9	377	398	3	63.4	83.5	85	703	145	0
R.4SB	2014	March	0	0	738	298.9	346.4	311	349	3	61.2	76.58	109	923	220	0
R.4SB	2014	May	1	1	625	314.8	262.7	385	374	3	61.7	86.48	92	772	184	0
R.4SB	2014	November	0	0	474	232.9	234	199	237	2	60.1	82.52	70	660	173	0
R.4SB	2014	October	0	0	712	303.7	378.3	403	429	3	62.8	86.66	108	889	218	0
R.4SB	2014	September	1	1	547	255.4	296.9	321	320	2	62	81.25	93	801	193	0
R.4SB	2015	April	1	1	434	214.4	204.1	220	226	2	58.6	87.55	95	751	190	0
R.4SB	2015	August	0	1	467	228.4	205.8	271	238	2	57.2	86.29	117	702	198	1
R.4SB	2015	December	1	2	532	276.1	117.1	270	285	2	61.5	96.9	150	826	208	1
R.4SB	2015	February	0	0	492	337.3	233.1	252	284	2	60.3	89.71	83	828	182	0
R.4SB	2015	January	0	1	599	383	327.5	336	366	2	61	87.41	80	1005	230	0
R.4SB	2015	July	0	0	497	203.5	227	253	199	2	57.1	89.9	112	782	208	1
R.4SB	2015	June	0	0	489	255.8	240.4	270	225	2	61.6	91.8	107	764	193	1
R.4SB	2015	March	0	0	430	272.8	295.6	216	274	2	59	88	56	732	174	0
R.4SB	2015	May	0	0	416	193.5	241.8	219	146	2	59	81.4	116	603	183	1
R.4SB	2015	November	0	0	600	330.6	233.7	321	307	2	61.1	94.9	117	877	235	1
R.4SB	2015	October	0	0	491	303.4	240.9	264	265	2	60.5	96.9	88	756	201	1
R.4SB	2015	September	0	0	520	274.1	195	276	239	2	60.4	99.7	84	1033	198	1
R.4SB	2016	February	0	0	445	244.5	7.9	169	189	2	57.1	91.4	120	757	229	1
R.4SB	2016	January	1	1	513	320.3	110.5	172	235	2	58.1	93.5	170	853	225	1
R.2SB.ICU	2016	March	1	2	388	293.5	148.4	167	178	3	59.8	74.4	104	1179	74	0
R.3GA	2016	March	0	2	520	368.4	243.2	315	305	3	66	101.3	401	1978	124	1
R.3GC	2016	March	2	4	631	338.5	358.9	383	348	3	65.5	98.89	386	2833	128	1
R.4GC	2016	March	0	0	547	224.7	331.2	346	278	3	69.3	102.72	356	5099	129	1
R.3SA	2016	March	1	1	522	308.3	423.6	461	456	3	76.0521	103.02	260	848	119	1
R.4NC	2016	March	0	0	496	217.4	386.3	330	533	2	66.6	89.87	101	6345	218	1
R.4SB	2016	March	0	0	444	199.1	19.4	217	220	2	58.9	86.4	148	7190	193	1
